# Supplementary material for: Synthesis & Evaluation of Novel Mannosylated Neoglycolipids for Liposomal Delivery System Applications
Source: Pharmaceutics. 2022 Oct 26;14(11):2300. doi: 10.3390/pharmaceutics14112300 (PMC9692915; doi:10.3390/pharmaceutics14112300)
Supplement: Supplementary file 1 [file pharmaceutics-14-02300-s001.zip]

Archive with 1 entries (1 files):
- pharmaceutics-1943752-supplementary.pdf
